# Supplementary material for: Prebiotic Xylo-Oligosaccharides Modulate the Gut Microbiome to Improve Innate Immunity and Gut Barrier Function and Enhance Performance in Piglets Experiencing Post-Weaning Diarrhoea
Source: Microorganisms. 2025 Jul 28;13(8):1760. doi: 10.3390/microorganisms13081760 (PMC12388265; doi:10.3390/microorganisms13081760)
Supplement: Supplementary file 1 [file microorganisms-13-01760-s001.zip]

Archive with 1 entries (1 files):
- microorganisms-3733487-supplementary.pdf
